# Supplementary material for: Martial arts striking sports prehabilitation programme (MASS-12): Jump higher, move safer, and feel better
Source: JSAMS Plus. 2026 Jan 17;7:100134. doi: 10.1016/j.jsampl.2025.100134 (PMC13227172; doi:10.1016/j.jsampl.2025.100134)
Supplement: Multimedia component 1 [file mmc1.xlsx]

## Sheet: Table_S3
FIGURE 2: Dynamic Knee Valgus
Squat: FFPA
Repeated measurements
	TMAW1	TMAW2
Mean	-5.36111	-7.25
Variance	180.146	88.9194
Standard deviation	13.4219	9.42971
Observations	6	6
df	5
t Stat	0.878066
P(T<=t) two-tail	0.420093
Pooled SD	9.16968
Effect size (Cohens D)	-0.205993
Shapiro-Wilk	0.98	0.23
MASS-12 Comparison
	TMAW	MASS-12
Mean	-11.7708	-1.92708
Variance	210.339	100.86
Standard deviation	14.5031	10.0429
Observations	8
df	7
t Stat	-3.18251
P(T<=t) one-tail	0.00771833
Pooled SD	11.6683
Effect size (Cohens D)	0.84363
Shapiro-Wilk	0.92	0.47
FIGURE 3: Overall movement quality
Squat: QASLS
Repeated measurements
	TMAW1	TMAW2
Mean	7.07143	5.57143
Variance	3.11905	3.03571
Standard deviation	1.76608	1.74233
Observations	7
df	6
t Stat	2.59808
P(T<=t) two-tail	0.0407674
Pooled SD	1.51922
Effect size (Cohens D)	-0.987347
Shapiro-Wilk	0.53	0.79
MASS-12 Comparison
	TMAW	MASS-12
Mean	6.86111	5.33333
Variance	2.78299	3.6875
Standard deviation	1.66823	1.92029
Observations	9	9
df	8
t Stat	1.57287
P(T<=t) one-tail	0.0771965
Pooled SD	1.79868
Effect size (Cohens D)	0.849389
Shaprio-Wilk	0.07	0.67
Hop: QASLS
Repeated measurements
	TMAW1	TMAW2
Mean	6.35714	6
Variance	6.39286	2.5
Standard deviation	2.52841	1.58114
Observations	7	7
df	6
t Stat	-0.341793
P(T<=t) two-tail	0.74416
Pooled SD	1.82615
Effect size (Cohens D)	0.195572
Shapiro-Wilk	0.72	0.87
MASS-12 Comparison
	TMAW	MASS-12
Mean	5.41667	5.16667
Variance	2.82812	2.5625
Standard deviation	1.6817	1.60078
Observations	9	9
df	8
t Stat	0.409197
P(T<=t) one-tail	0.346566
Pooled SD	1.64174
Effect size (Cohens D)	0.152277
Shapiro-Wilk	0.315	0.52
FIGURE 4: Performance indicators
Hop: Jump height
Repeated measurements
	TMAW1	TMAW2
Mean	24.1667	24.6667
Variance	67.3667	55.4667
Standard Deviation	8.20772	7.44759
Observations	6	6
df	5
t Stat	-0.522233
P(T<=t) one-tail	0.311906
Pooled SD	6.1956
Effect size (Cohens D)	0.0807025
Shapiro-Wilk	0.26	0.88
MASS-12 Comparison
	TMAW	MASS-12
Mean	25.1667	27.5
Variance	40.125	70.5
Standard Deviation	6.33443	8.39643
Observations	9
df	8
t Stat	-2.14121
P(T<=t) one-tail	0.032327
Pooled SD	7.43724
Effect size (Cohens D)	0.313737
Shapiro-Wilk	0.697	0.79
